# Supplementary material for: Alleviation Effects of Microbial Metabolites from Resveratrol on Non-Alcoholic Fatty Liver Disease
Source: Foods. 2022 Dec 24;12(1):94. doi: 10.3390/foods12010094 (PMC9818778; doi:10.3390/foods12010094)
Supplement: Supplementary file 1 [file foods-12-00094-s001.zip]

Archive with 1 entries (1 files):
- foods-2018236-supplementary.pdf
